# Supplementary material for: Novel Polycyclic Fused Amide Derivatives: Properties and Applications for Sky-blue Electroluminescent Devices
Source: Molecules. 2022 Aug 14;27(16):5181. doi: 10.3390/molecules27165181 (PMC9414544; doi:10.3390/molecules27165181)
Supplement: Supplementary file 1 [file molecules-27-05181-s001.zip]

Archive with 1 entries (1 files):
- molecules-1864582-supplementary.pdf
